# Supplementary material for: Resilience-Enhancing Programs for Nurses in the Era of COVID-19: A Systematic Review and Meta-Analysis
Source: Healthcare (Basel). 2026 Mar 31;14(7):906. doi: 10.3390/healthcare14070906 (PMC13073717; doi:10.3390/healthcare14070906)
Supplement: Supplementary file 1 [file healthcare-14-00906-s001.zip]

Archive with 1 entries (1 files):
- healthcare-4119406-supplementary.pdf
